# Supplementary material for: Computational Modeling Analysis of Kinetics of Fumarate Reductase Activity and ROS Production during Reverse Electron Transfer in Mitochondrial Respiratory Complex II
Source: Int J Mol Sci. 2023 May 5;24(9):8291. doi: 10.3390/ijms24098291 (PMC10179487; doi:10.3390/ijms24098291)
Supplement: Supplementary file 1 [file ijms-24-08291-s001.zip]

Archive with 1 entries (1 files):
- ijms-2352544-supplementary.pdf
